# Supplementary material for: Quadrato Motor Training (QMT) is associated with DNA methylation changes at DNA repeats: A pilot study
Source: PLoS One. 2023 Oct 25;18(10):e0293199. doi: 10.1371/journal.pone.0293199 (PMC10599555; doi:10.1371/journal.pone.0293199)
Supplement: S1 Data — (XLSX) [file pone.0293199.s002.xlsx]

## Sheet: legend
Variable name	Description
Code	subject ID
Age	Age in years
Group	Control vs QMT
PA_pre	Positive affect subscale, PANAS scale
PA_post	Positive affect subscale, PANAS scale
NA_pre	Negative affect subscale, PANAS scale
NA_post	Negative affect subscale, PANAS scale
PCSTOT_pre	Pain Catastrophizing Scale total score
PCSTOT_post	Pain Catastrophizing Scale total score
Rumination_pre	Rumination subscale, Pain Catastrophizing Scale
Rumination_post	Rumination subscale, Pain Catastrophizing Scale
Magnification_pre	Magnification subscale, Pain Catastrophizing Scale
Magnification_post	Magnification subscale, Pain Catastrophizing Scale
Helplessness_pre	Helplessness subscale, Pain Catastrophizing Scale
Helplessness_post	Helplessness subscale, Pain Catastrophizing Scale
PSS_score_pre	Perceived Stress Scale score
PSS_score_post	Perceived Stress Scale score
MIL_pre	Presence of meaning score, Meaning in Life Questionnaire
MIL_post	Presence of meaning score, Meaning in Life Questionnaire
Searching_for_MIL_pre	Seartch for meaning score, Meaning in Life Questionnaire
Searching_for_MIL_post	Seartch for meaning score, Meaning in Life Questionnaire
Automomy_pre	Autonomy score, Psychological Wellbeing questionnaire
Automomy_post	Autonomy score, Psychological Wellbeing questionnaire
Environmental_Mastery _pre	Environmental mastery score, Psychological Wellbeing questionnaire
Environmental_Mastery_post	Environmental mastery score, Psychological Wellbeing questionnaire
Personal_growth_pre	Personal growth score, Psychological Wellbeing questionnaire
Personal_growth_post	Personal growth score, Psychological Wellbeing questionnaire
Positive_relations_pre	Positive relations with others score, Psychological Wellbeing questionnaire
Positive_relations_post	Positive relations with others score, Psychological Wellbeing questionnaire
Purpose_in_life _pre	Purpose in life score, Psychological Wellbeing questionnaire
Purpose_in_life_post	Purpose in life score, Psychological Wellbeing questionnaire
Self-Acceptance _pre	Self-Acceptance score, Psychological Wellbeing questionnaire
Self-Acceptance_post	Self-Acceptance score, Psychological Wellbeing questionnaire
FFMQ_Observe_pre	Observation score,five facet mindfulness questionnaire
FFMQ_Observe_post	Observation score,five facet mindfulness questionnaire
FFMQ_Describe_pre	Description score,five facet mindfulness questionnaire
FFMQ_Describe_post	Description score,five facet mindfulness questionnaire
FFMQ_Act_with_Awereness_pre	Acting with Awareness score, five facet mindfulness questionnaire
FFMQ_Act_with_Awereness_post	Acting with Awareness score, five facet mindfulness questionnaire
FFMQ_Nonjudge_pre	Non-Judgmental score, five facet mindfulness questionnaire
FFMQ_Nonjudge_post	Non-Judgmental score, five facet mindfulness questionnaire
FFMQ_Nonreact_pre	Non-Reactivity score, five facet mindfulness questionnaire
FFMQ_Nonreact_post	Non-Reactivity score, five facet mindfulness questionnaire
Five_Fac_TOT_pre	Total score, five facet mindfulness questionnaire
Five_Fac_TOT_post	Total score, five facet mindfulness questionnaire
RNA18S1_X4_pre	18s rRNA gene body amplicon S1, DNA methylation %
RNA18S1_X24_pre	18s rRNA gene body amplicon S1, DNA methylation %
RNA18S1_X30_pre	18s rRNA gene body amplicon S1, DNA methylation %
RNA18S1_X45_pre	18s rRNA gene body amplicon S1, DNA methylation %
RNA18S1_X52_pre	18s rRNA gene body amplicon S1, DNA methylation %
RNA18S1_X72_pre	18s rRNA gene body amplicon S1, DNA methylation %
RNA18S1_X75_pre	18s rRNA gene body amplicon S1, DNA methylation %
RNA18S1_X85_pre	18s rRNA gene body amplicon S1, DNA methylation %
RNA18S1_X104_pre	18s rRNA gene body amplicon S1, DNA methylation %
RNA18S1_X108_pre	18s rRNA gene body amplicon S1, DNA methylation %
RNA18S1_X117_pre	18s rRNA gene body amplicon S1, DNA methylation %
RNA18S1_X120_pre	18s rRNA gene body amplicon S1, DNA methylation %
RNA18S1_X123_pre	18s rRNA gene body amplicon S1, DNA methylation %
RNA18S1_X128_pre	18s rRNA gene body amplicon S1, DNA methylation %
RNA18S1_X132_pre	18s rRNA gene body amplicon S1, DNA methylation %
RNA18S1_X139_pre	18s rRNA gene body amplicon S1, DNA methylation %
RNA18S1_X143_pre	18s rRNA gene body amplicon S1, DNA methylation %
RNA18S1_X148_pre	18s rRNA gene body amplicon S1, DNA methylation %
RNA18S1_X173_pre	18s rRNA gene body amplicon S1, DNA methylation %
RNA18S1_X176_pre	18s rRNA gene body amplicon S1, DNA methylation %
RNA18S1_X179_pre	18s rRNA gene body amplicon S1, DNA methylation %
RNA18S1_X183_pre	18s rRNA gene body amplicon S1, DNA methylation %
RNA18S1_X190_pre	18s rRNA gene body amplicon S1, DNA methylation %
RNA18S1_X129_pre	18s rRNA gene body amplicon S1, DNA methylation %
RNA18S1_X200_pre	18s rRNA gene body amplicon S1, DNA methylation %
RNA18S1_X215_pre	18s rRNA gene body amplicon S1, DNA methylation %
RNA18S1_X242_pre	18s rRNA gene body amplicon S1, DNA methylation %
RNA18S2_X4_pre	18s rRNA gene body amplicon S2, DNA methylation %
RNA18S2_X31_pre	18s rRNA gene body amplicon S2, DNA methylation %
RNA18S2_X42_pre	18s rRNA gene body amplicon S2, DNA methylation %
RNA18S2_X44_pre	18s rRNA gene body amplicon S2, DNA methylation %
RNA18S2_X57_pre	18s rRNA gene body amplicon S2, DNA methylation %
RNA18S2_X61_pre	18s rRNA gene body amplicon S2, DNA methylation %
RNA18S2_X64_pre	18s rRNA gene body amplicon S2, DNA methylation %
RNA18S2_X114_pre	18s rRNA gene body amplicon S2, DNA methylation %
RNA18S2_X118_pre	18s rRNA gene body amplicon S2, DNA methylation %
RNA18S2_X154_pre	18s rRNA gene body amplicon S2, DNA methylation %
RNA18S2_X170_pre	18s rRNA gene body amplicon S2, DNA methylation %
RNA18S2_X174_pre	18s rRNA gene body amplicon S2, DNA methylation %
RNA18S2_X178_pre	18s rRNA gene body amplicon S2, DNA methylation %
RNA28S_X29_pre	28s rRNA gene body, DNA methylation %
RNA28S_X56_pre	28s rRNA gene body, DNA methylation %
RNA28S_X62_pre	28s rRNA gene body, DNA methylation %
RNA28S_X72_pre	28s rRNA gene body, DNA methylation %
RNA28S_X78_pre	28s rRNA gene body, DNA methylation %
RNA28S_X81_pre	28s rRNA gene body, DNA methylation %
RNA28S_X83_pre	28s rRNA gene body, DNA methylation %
RNA28S_X86_pre	28s rRNA gene body, DNA methylation %
RNA28S_X93_pre	28s rRNA gene body, DNA methylation %
RNA28S_X99_pre	28s rRNA gene body, DNA methylation %
RNA28S_X110_pre	28s rRNA gene body, DNA methylation %
RNA28S_X116_pre	28s rRNA gene body, DNA methylation %
RNA28S_X128_pre	28s rRNA gene body, DNA methylation %
RNA28S_X153_pre	28s rRNA gene body, DNA methylation %
RNA28S_X157_pre	28s rRNA gene body, DNA methylation %
RNA28S_X160_pre	28s rRNA gene body, DNA methylation %
RNA28S_X163_pre	28s rRNA gene body, DNA methylation %
RNA28S_X170_pre	28s rRNA gene body, DNA methylation %
RNA28S_X179_pre	28s rRNA gene body, DNA methylation %
RNA28S_X183_pre	28s rRNA gene body, DNA methylation %
RNA28S_X195_pre	28s rRNA gene body, DNA methylation %
RNA28S_X197_pre	28s rRNA gene body, DNA methylation %
RNA28S_X202_pre	28s rRNA gene body, DNA methylation %
RNA28S_X205_pre	28s rRNA gene body, DNA methylation %
RNA28S_X207_pre	28s rRNA gene body, DNA methylation %
RNA28S_X212_pre	28s rRNA gene body, DNA methylation %
RNA28S_X220_pre	28s rRNA gene body, DNA methylation %
RNA28S_X223_pre	28s rRNA gene body, DNA methylation %
RNA28S_X246_pre	28s rRNA gene body, DNA methylation %
RNA28S_X249_pre	28s rRNA gene body, DNA methylation %
Alu_X26_pre	Alu, DNA methylation %
Alu_X30_pre	Alu, DNA methylation %
Alu_X38_pre	Alu, DNA methylation %
Alu_X40_pre	Alu, DNA methylation %
Alu_X42_pre	Alu, DNA methylation %
Alu_X62_pre	Alu, DNA methylation %
Alu_X84_pre	Alu, DNA methylation %
Alu_X94_pre	Alu, DNA methylation %
Alu_X110_pre	Alu, DNA methylation %
Alu_X118_pre	Alu, DNA methylation %
Alu_X124_pre	Alu, DNA methylation %
Alu_X126_pre	Alu, DNA methylation %
LINE1_X27_pre	LINE-1, DNA methylation %
LINE1_X34_pre	LINE-1, DNA methylation %
LINE1_X37_pre	LINE-1, DNA methylation %
LINE1_X49_pre	LINE-1, DNA methylation %
LINE1_X61_pre	LINE-1, DNA methylation %
LINE1_X70_pre	LINE-1, DNA methylation %
LINE1_X85_pre	LINE-1, DNA methylation %
LINE1_X99_pre	LINE-1, DNA methylation %
LINE1_X103_pre	LINE-1, DNA methylation %
LINE1_X123_pre	LINE-1, DNA methylation %
LINE1_X149_pre	LINE-1, DNA methylation %
LINE1_X173_pre	LINE-1, DNA methylation %
LINE1_X183_pre	LINE-1, DNA methylation %
LINE1_X188_pre	LINE-1, DNA methylation %
LINE1_X190_pre	LINE-1, DNA methylation %
LINE1_X194_pre	LINE-1, DNA methylation %
LINE1_X199_pre	LINE-1, DNA methylation %
LINE1_X217_pre	LINE-1, DNA methylation %
rDNA_1_X5_pre	RiboProm1, DNA methylation %
rDNA_1_X27_pre	RiboProm1, DNA methylation %
rDNA_1_X36_pre	RiboProm1, DNA methylation %
rDNA_1_X38_pre	RiboProm1, DNA methylation %
rDNA_1_X42_pre	RiboProm1, DNA methylation %
rDNA_1_X50_pre	RiboProm1, DNA methylation %
rDNA_1_X59_pre	RiboProm1, DNA methylation %
rDNA_1_X65_pre	RiboProm1, DNA methylation %
rDNA_1_X79_pre	RiboProm1, DNA methylation %
rDNA_1_X81_pre	RiboProm1, DNA methylation %
rDNA_1_X84_pre	RiboProm1, DNA methylation %
rDNA_1_X106_pre	RiboProm1, DNA methylation %
rDNA_1_X135_pre	RiboProm1, DNA methylation %
rDNA_1_X140_pre	RiboProm1, DNA methylation %
rDNA_1_X152_pre	RiboProm1, DNA methylation %
rDNA_1_X154_pre	RiboProm1, DNA methylation %
rDNA_1_X157_pre	RiboProm1, DNA methylation %
rDNA_1_X161_pre	RiboProm1, DNA methylation %
rDNA_1_X173_pre	RiboProm1, DNA methylation %
rDNA_1_X178_pre	RiboProm1, DNA methylation %
rDNA_1_X182_pre	RiboProm1, DNA methylation %
rDNA_1_X189_pre	RiboProm1, DNA methylation %
rDNA_1_X191_pre	RiboProm1, DNA methylation %
rDNA_1_X194_pre	RiboProm1, DNA methylation %
rDNA_1_X203_pre	RiboProm1, DNA methylation %
rDNA_1_X210_pre	RiboProm1, DNA methylation %
rDNA_1_X215_pre	RiboProm1, DNA methylation %
rDNA_1_X217_pre	RiboProm1, DNA methylation %
rDNA_1_X222_pre	RiboProm1, DNA methylation %
rDNA_1_X224_pre	RiboProm1, DNA methylation %
rDNA_1_X232_pre	RiboProm1, DNA methylation %
rDNA_1_X235_pre	RiboProm1, DNA methylation %
rDNA_1_X237_pre	RiboProm1, DNA methylation %
rDNA_1_X239_pre	RiboProm1, DNA methylation %
rDNA_1_X244_pre	RiboProm1, DNA methylation %
rDNA_1_X246_pre	RiboProm1, DNA methylation %
rDNA_1_X260_pre	RiboProm1, DNA methylation %
rDNA_2_X26_pre	RiboProm2, DNA methylation %
rDNA_2_X30_pre	RiboProm2, DNA methylation %
rDNA_2_X35_pre	RiboProm2, DNA methylation %
rDNA_2_X47_pre	RiboProm2, DNA methylation %
rDNA_2_X56_pre	RiboProm2, DNA methylation %
rDNA_2_X76_pre	RiboProm2, DNA methylation %
rDNA_2_X81_pre	RiboProm2, DNA methylation %
rDNA_2_X83_pre	RiboProm2, DNA methylation %
rDNA_2_X85_pre	RiboProm2, DNA methylation %
rDNA_2_X88_pre	RiboProm2, DNA methylation %
rDNA_2_X97_pre	RiboProm2, DNA methylation %
rDNA_2_X100_pre	RiboProm2, DNA methylation %
rDNA_2_X103_pre	RiboProm2, DNA methylation %
rDNA_2_X109_pre	RiboProm2, DNA methylation %
rDNA_2_X115_pre	RiboProm2, DNA methylation %
rDNA_2_X117_pre	RiboProm2, DNA methylation %
rDNA_2_X125_pre	RiboProm2, DNA methylation %
rDNA_2_X131_pre	RiboProm2, DNA methylation %
rDNA_2_X149_pre	RiboProm2, DNA methylation %
rDNA_2_X154_pre	RiboProm2, DNA methylation %
rDNA_2_X159_pre	RiboProm2, DNA methylation %
rDNA_2_X172_pre	RiboProm2, DNA methylation %
rDNA_2_X175_pre	RiboProm2, DNA methylation %
rDNA_2_X191_pre	RiboProm2, DNA methylation %
rDNA_2_X204_pre	RiboProm2, DNA methylation %
rDNA_2_X212_pre	RiboProm2, DNA methylation %
RNA18S1_X4_post	18s rRNA gene body amplicon S1, DNA methylation %
RNA18S1_X24_post	18s rRNA gene body amplicon S1, DNA methylation %
RNA18S1_X30_post	18s rRNA gene body amplicon S1, DNA methylation %
RNA18S1_X45_post	18s rRNA gene body amplicon S1, DNA methylation %
RNA18S1_X52_post	18s rRNA gene body amplicon S1, DNA methylation %
RNA18S1_X72_post	18s rRNA gene body amplicon S1, DNA methylation %
RNA18S1_X75_post	18s rRNA gene body amplicon S1, DNA methylation %
RNA18S1_X85_post	18s rRNA gene body amplicon S1, DNA methylation %
RNA18S1_X104_post	18s rRNA gene body amplicon S1, DNA methylation %
RNA18S1_X108_post	18s rRNA gene body amplicon S1, DNA methylation %
RNA18S1_X117_post	18s rRNA gene body amplicon S1, DNA methylation %
RNA18S1_X120_post	18s rRNA gene body amplicon S1, DNA methylation %
RNA18S1_X123_post	18s rRNA gene body amplicon S1, DNA methylation %
RNA18S1_X128_post	18s rRNA gene body amplicon S1, DNA methylation %
RNA18S1_X132_post	18s rRNA gene body amplicon S1, DNA methylation %
RNA18S1_X139_post	18s rRNA gene body amplicon S1, DNA methylation %
RNA18S1_X143_post	18s rRNA gene body amplicon S1, DNA methylation %
RNA18S1_X148_post	18s rRNA gene body amplicon S1, DNA methylation %
RNA18S1_X173_post	18s rRNA gene body amplicon S1, DNA methylation %
RNA18S1_X176_post	18s rRNA gene body amplicon S1, DNA methylation %
RNA18S1_X179_post	18s rRNA gene body amplicon S1, DNA methylation %
RNA18S1_X183_post	18s rRNA gene body amplicon S1, DNA methylation %
RNA18S1_X190_post	18s rRNA gene body amplicon S1, DNA methylation %
RNA18S1_X129_post	18s rRNA gene body amplicon S1, DNA methylation %
RNA18S1_X200_post	18s rRNA gene body amplicon S1, DNA methylation %
RNA18S1_X215_post	18s rRNA gene body amplicon S1, DNA methylation %
RNA18S1_X242_post	18s rRNA gene body amplicon S1, DNA methylation %
RNA18S2_X4_post	18s rRNA gene body amplicon S2, DNA methylation %
RNA18S2_X31_post	18s rRNA gene body amplicon S2, DNA methylation %
RNA18S2_X42_post	18s rRNA gene body amplicon S2, DNA methylation %
RNA18S2_X44_post	18s rRNA gene body amplicon S2, DNA methylation %
RNA18S2_X57_post	18s rRNA gene body amplicon S2, DNA methylation %
RNA18S2_X61_post	18s rRNA gene body amplicon S2, DNA methylation %
RNA18S2_X64_post	18s rRNA gene body amplicon S2, DNA methylation %
RNA18S2_X114_post	18s rRNA gene body amplicon S2, DNA methylation %
RNA18S2_X118_post	18s rRNA gene body amplicon S2, DNA methylation %
RNA18S2_X154_post	18s rRNA gene body amplicon S2, DNA methylation %
RNA18S2_X170_post	18s rRNA gene body amplicon S2, DNA methylation %
RNA18S2_X174_post	18s rRNA gene body amplicon S2, DNA methylation %
RNA18S2_X178_post	18s rRNA gene body amplicon S2, DNA methylation %
RNA28S_X29_post	28s rRNA gene body, DNA methylation %
RNA28S_X56_post	28s rRNA gene body, DNA methylation %
RNA28S_X62_post	28s rRNA gene body, DNA methylation %
RNA28S_X72_post	28s rRNA gene body, DNA methylation %
RNA28S_X78_post	28s rRNA gene body, DNA methylation %
RNA28S_X81_post	28s rRNA gene body, DNA methylation %
RNA28S_X83_post	28s rRNA gene body, DNA methylation %
RNA28S_X86_post	28s rRNA gene body, DNA methylation %
RNA28S_X93_post	28s rRNA gene body, DNA methylation %
RNA28S_X99_post	28s rRNA gene body, DNA methylation %
RNA28S_X110_post	28s rRNA gene body, DNA methylation %
RNA28S_X116_post	28s rRNA gene body, DNA methylation %
RNA28S_X128_post	28s rRNA gene body, DNA methylation %
RNA28S_X153_post	28s rRNA gene body, DNA methylation %
RNA28S_X157_post	28s rRNA gene body, DNA methylation %
RNA28S_X160_post	28s rRNA gene body, DNA methylation %
RNA28S_X163_post	28s rRNA gene body, DNA methylation %
RNA28S_X170_post	28s rRNA gene body, DNA methylation %
RNA28S_X179_post	28s rRNA gene body, DNA methylation %
RNA28S_X183_post	28s rRNA gene body, DNA methylation %
RNA28S_X195_post	28s rRNA gene body, DNA methylation %
RNA28S_X197_post	28s rRNA gene body, DNA methylation %
RNA28S_X202_post	28s rRNA gene body, DNA methylation %
RNA28S_X205_post	28s rRNA gene body, DNA methylation %
RNA28S_X207_post	28s rRNA gene body, DNA methylation %
RNA28S_X212_post	28s rRNA gene body, DNA methylation %
RNA28S_X220_post	28s rRNA gene body, DNA methylation %
RNA28S_X223_post	28s rRNA gene body, DNA methylation %
RNA28S_X246_post	28s rRNA gene body, DNA methylation %
RNA28S_X249_post	28s rRNA gene body, DNA methylation %
Alu_X26_post	Alu, DNA methylation %
Alu_X30_post	Alu, DNA methylation %
Alu_X38_post	Alu, DNA methylation %
Alu_X40_post	Alu, DNA methylation %
Alu_X42_post	Alu, DNA methylation %
Alu_X62_post	Alu, DNA methylation %
Alu_X84_post	Alu, DNA methylation %
Alu_X94_post	Alu, DNA methylation %
Alu_X110_post	Alu, DNA methylation %
Alu_X118_post	Alu, DNA methylation %
Alu_X124_post	Alu, DNA methylation %
Alu_X126_post	Alu, DNA methylation %
LINE1_X27_post	LINE-1, DNA methylation %
LINE1_X34_post	LINE-1, DNA methylation %
LINE1_X37_post	LINE-1, DNA methylation %
LINE1_X49_post	LINE-1, DNA methylation %
LINE1_X61_post	LINE-1, DNA methylation %
LINE1_X70_post	LINE-1, DNA methylation %
LINE1_X85_post	LINE-1, DNA methylation %
LINE1_X99_post	LINE-1, DNA methylation %
LINE1_X103_post	LINE-1, DNA methylation %
LINE1_X123_post	LINE-1, DNA methylation %
LINE1_X149_post	LINE-1, DNA methylation %
LINE1_X173_post	LINE-1, DNA methylation %
LINE1_X183_post	LINE-1, DNA methylation %
LINE1_X188_post	LINE-1, DNA methylation %
LINE1_X190_post	LINE-1, DNA methylation %
LINE1_X194_post	LINE-1, DNA methylation %
LINE1_X199_post	LINE-1, DNA methylation %
LINE1_X217_post	LINE-1, DNA methylation %
rDNA_1_X5_post	RiboProm1, DNA methylation %
rDNA_1_X27_post	RiboProm1, DNA methylation %
rDNA_1_X36_post	RiboProm1, DNA methylation %
rDNA_1_X38_post	RiboProm1, DNA methylation %
rDNA_1_X42_post	RiboProm1, DNA methylation %
rDNA_1_X50_post	RiboProm1, DNA methylation %
rDNA_1_X59_post	RiboProm1, DNA methylation %
rDNA_1_X65_post	RiboProm1, DNA methylation %
rDNA_1_X79_post	RiboProm1, DNA methylation %
rDNA_1_X81_post	RiboProm1, DNA methylation %
rDNA_1_X84_post	RiboProm1, DNA methylation %
rDNA_1_X106_post	RiboProm1, DNA methylation %
rDNA_1_X135_post	RiboProm1, DNA methylation %
rDNA_1_X140_post	RiboProm1, DNA methylation %
rDNA_1_X152_post	RiboProm1, DNA methylation %
rDNA_1_X154_post	RiboProm1, DNA methylation %
rDNA_1_X157_post	RiboProm1, DNA methylation %
rDNA_1_X161_post	RiboProm1, DNA methylation %
rDNA_1_X173_post	RiboProm1, DNA methylation %
rDNA_1_X178_post	RiboProm1, DNA methylation %
rDNA_1_X182_post	RiboProm1, DNA methylation %
rDNA_1_X189_post	RiboProm1, DNA methylation %
rDNA_1_X191_post	RiboProm1, DNA methylation %
rDNA_1_X194_post	RiboProm1, DNA methylation %
rDNA_1_X203_post	RiboProm1, DNA methylation %
rDNA_1_X210_post	RiboProm1, DNA methylation %
rDNA_1_X215_post	RiboProm1, DNA methylation %
rDNA_1_X217_post	RiboProm1, DNA methylation %
rDNA_1_X222_post	RiboProm1, DNA methylation %
rDNA_1_X224_post	RiboProm1, DNA methylation %
rDNA_1_X232_post	RiboProm1, DNA methylation %
rDNA_1_X235_post	RiboProm1, DNA methylation %
rDNA_1_X237_post	RiboProm1, DNA methylation %
rDNA_1_X239_post	RiboProm1, DNA methylation %
rDNA_1_X244_post	RiboProm1, DNA methylation %
rDNA_1_X246_post	RiboProm1, DNA methylation %
rDNA_1_X260_post	RiboProm1, DNA methylation %
rDNA_2_X26_post	RiboProm2, DNA methylation %
rDNA_2_X30_post	RiboProm2, DNA methylation %
rDNA_2_X35_post	RiboProm2, DNA methylation %
rDNA_2_X47_post	RiboProm2, DNA methylation %
rDNA_2_X56_post	RiboProm2, DNA methylation %
rDNA_2_X76_post	RiboProm2, DNA methylation %
rDNA_2_X81_post	RiboProm2, DNA methylation %
rDNA_2_X83_post	RiboProm2, DNA methylation %
rDNA_2_X85_post	RiboProm2, DNA methylation %
rDNA_2_X88_post	RiboProm2, DNA methylation %
rDNA_2_X97_post	RiboProm2, DNA methylation %
rDNA_2_X100_post	RiboProm2, DNA methylation %
rDNA_2_X103_post	RiboProm2, DNA methylation %
rDNA_2_X109_post	RiboProm2, DNA methylation %
rDNA_2_X115_post	RiboProm2, DNA methylation %
rDNA_2_X117_post	RiboProm2, DNA methylation %
rDNA_2_X125_post	RiboProm2, DNA methylation %
rDNA_2_X131_post	RiboProm2, DNA methylation %
rDNA_2_X149_post	RiboProm2, DNA methylation %
rDNA_2_X154_post	RiboProm2, DNA methylation %
rDNA_2_X159_post	RiboProm2, DNA methylation %
rDNA_2_X172_post	RiboProm2, DNA methylation %
rDNA_2_X175_post	RiboProm2, DNA methylation %
rDNA_2_X191_post	RiboProm2, DNA methylation %
rDNA_2_X204_post	RiboProm2, DNA methylation %
rDNA_2_X212_post	RiboProm2, DNA methylation %

## Sheet: dataset
Code	Age	Group	PA_pre	PA_post	NA_pre	NA_post	PCSTOT_pre	PCSTOT_post	Rumination_pre	Rumination_post	Magnification_pre	Magnification_post	Helplessness_pre	Helplessness_post	PSS_score_pre	PSS_score_post	MIL_pre	MIL_post	Searching_for_MIL_pre	Searching_for_MIL_post	Automomy_pre	Automomy_post	Environmental_Mastery _pre	Environmental_Mastery_post	Personal_growth_pre	Personal_growth_post	Positive_relations_pre	Positive_relations_post	Purpose_in_life _pre	Purpose_in_life_post	Self-Acceptance _pre	Self-Acceptance_post	FFMQ_Observe_pre	FFMQ_Observe_post	FFMQ_Describe_pre	FFMQ_Describe_post	FFMQ_Act_with_Awereness_pre	FFMQ_Act_with_Awereness_post	FFMQ_Nonjudge_pre	FFMQ_Nonjudge_post	FFMQ_Nonreact_pre	FFMQ_Nonreact_post	Five_Fac_TOT_pre	Five_Fac_TOT_post	RNA18S1_X4_pre	RNA18S1_X24_pre	RNA18S1_X30_pre	RNA18S1_X45_pre	RNA18S1_X52_pre
C01	47	Control	37	36	27	25	17	15	6	5	3	3	8	7	21		23	25	18	15	4		8	4	9	9	13	14	14	14	12	11	22	18	23	19	27	26	31	27	20	22	24.6	22.4
C02	52	Control																																											0.338	0.433	0.428	0.388	0.307
C03	52	Control	28	31	19	26	20	24	9	10	8	7	3	7	15	15			24	26	10	6	5	4	10	10	12	11					24	24	21	23	23	27	23	23	17	16	21.6	22.6	0.338	0.503	0.52	0.467	0.353
C06	49	Control	44	40	21	25	11	8	4	3	4	4	3	1	4	14	32	33	10	10	11	10	12	11	12	13	13	12	14	12	11	13	31	26	39	37	31	20	26	21		18	31.2	24.4	0.353	0.259	0.26	0.23	0.177
C07	40	Control	36	41	25	22	27	27	10	9	7	8	10	10	22	15	29	33	17	19	10	11	7	12	13	12	12	12	14	14	14	13	29	26	25	29	26	30	25	29	22	21	25.4	27	0.319	0.23	0.244	0.176	0.131
C08	25	Control	33	34	16	13	11	13	4	4	5	5	2	4	6	11	32	31	27	33	11	12	11	10	13	11	14	13	13	13	13	14	27	30	30	35	33	35	36	34	22	22	29.6	31.2	0.333	0.542	0.575	0.508	0.395
C09	55	Control	33	37	19	21	6	0	1	0	3	0	2	0	12	10	27	29	8	8	14	13	12	13	9	11	12	11	13	13	13	11		17	26	24	33	36	33	33	17	19	25	25.8	0.344	0.388	0.403	0.345	0.272
C10	46	Control	30	36	24	24	41	44	15	16	9	10	17	18	24	20	21	21	22	19	8	9	9	9	12	10		11	11	11	8	9	21	25	15	19	17	17	14	21	20	20	17.4	20.4	0.345	0.467	0.462	0.425	0.358
C11	44	Control	45	44	16	18	13	4	4	3	7	1	2	0	8	12	35	35	5	5	14	13	13	12	12	12	14	13	13	14	14	14	35	36	40	39	38	37	32	32	24	25	33.8	33.8	0.347	0.59	0.613	0.551	0.454
C13	43	Control	41	43	14	15	10	12	5	4	4	6	1	2	11	11	28	31	10	10	14	13	11	12	12	13	14	14	12	13	14	14	29	26	32	31	38	37	30	28	19	19	29.6	28.2	0.329	0.499	0.523	0.463	0.343
C15	25	Control																																											0.331	0.442	0.472	0.392	0.284
C16	26	Control	38	37	17	19	40	40	15	13	12	11	13	16	8	11	26	25	25	20	12	13	12	11	13	14	13	14	13	14	13	14	27	30	38	39	37	35	35	33	22	25	31.8	32.4	0.338	0.485	0.514	0.464	0.364
C17	25	Control	40	41	17	16	0	1	0	0	0	1	0	0	2	11	35	31	30	30	13	13	13	13	13	14	13	13	13	13	14	14	24	20	35	39	39	40	38	38	23	18	31.8	31	0.353	0.315	0.365	0.286	0.184
QMT01	53	QMT	33	35	28	23	25	22	11	8	6	8	8	6	21	15	24	24	20	21	13	11	8	12	11	13	10	13	12	13	13	14	26	27	24	28	23	28	27	35	20	17	24	27	0.353	0.514	0.552	0.509	0.396
QMT02	44	QMT	32	36	19	17	19	10	4	3	7	2	8	5	19	8	26	21	5	15	10	10	6	10		14	10	13	9	11		9	20	20	26	29	28	31	33	36		18	26.6	26.8	0.336	0.284	0.291	0.204	0.162
QMT06	51	QMT	40	39	29	30	11	13	2	3	5	5	4	5	19	27	21	18	7	13	5	5			13	14	11	11			8	5	30	29	27	23	26	19	30	25	15	18	25.6	22.8	0.319	0.427	0.445	0.379	0.268
QMT07	50	QMT	34	36	17	19	20	26	10	10	5	5	5	11	9	14	23	22	18	20	10	7	12	9	12	12	11	12	13	13	11	10	21	21	30	25	34	33	29	26	18	19	26.4	24.8	0.327	0.353	0.376	0.306	0.215
QMT08	54	QMT	42	44	16	18	12	23	7	10	3	5	2	8	8	5	20	20	11	11	13	12	12	13	14	13	11	12	12	12	14	14	28	36	36		29	37	32	22	24		29.8	29.4	0.341	0.35	0.325	0.249	0.193
QMT09	43	QMT	36	34	28	16	25	7	11	3	6	2	8	2	20	12	19	21	9	8	10	11	8	10	13	13	13	14	13	13	14	13	23	18	34	34	29	32	32	33	17	18	27	27	0.337	0.689	0.692	0.664
QMT11	54	QMT	29	29	31	27	18	18	7	7	4	3	7	8	23	18	25	22	15	18	12	12	7	11	10	11	9	11	13	14	12	11	22	26	22	21	21	22	32	25	19	20	23.2	22.8	0.323	0.396	0.426	0.371	0.289
QMT12	42	QMT	35	30	12	20	11	12	6	7		2	4	3	11	14	28	23	19	22	10	8	12	11	13	13	14	13	12	13	13	11	28	20	37	33	38	38	22	20	18	19	28.6	26	0.349	0.287	0.321	0.288	0.22
QMT13	51	QMT	33	32	18	20	20	20	5	5	7	7	8	8	18	21	23	24	10	14	12	10	11	11	10	10	13	14	13	13	12	13	19	20	27	24	28	25	32	28	24	20	26	23.4	0.354	0.544	0.554	0.512	0.38
QMT15	47	QMT	38	41	36	34	19	25	8	7	5	5	6		22	27	28	20	22	25	5	8	8	9	12	11	13	14	10	12	5		36	33	28	31	22	19			21	19	24.8	23.4	0.329	0.573	0.632	0.533	0.37
QMT16	47	QMT	30	31	20	16	17	16	6	6	5	5	6	5	14	10	25	25	15	15	7	4	11	11		10	12	11	13	10	10	9	35	32	28	25	37	36	32	29	18	18	30	28	0.357	0.347	0.363	0.335	0.259
[truncated: 321 more columns]
